# Supplementary material for: Potassium Iodide Induces Apoptosis in Salivary Gland Cancer Cells
Source: Int J Mol Sci. 2025 May 28;26(11):5199. doi: 10.3390/ijms26115199 (PMC12155144; doi:10.3390/ijms26115199)
Supplement: Supplementary file 1 [file ijms-26-05199-s001.zip]

Archive with 1 entries (1 files):
- ijms-3451411-supplementary.pdf
